# Supplementary material for: Association of a High Healthy Eating Index Diet with Long-Term Visceral Fat Loss in a Large Longitudinal Study
Source: Nutrients. 2024 Feb 14;16(4):534. doi: 10.3390/nu16040534 (PMC10892686; doi:10.3390/nu16040534)
Supplement: Supplementary file 1 [file nutrients-16-00534-s001.zip]

Archive with 1 entries (1 files):
- nutrients-2875053-supplementary.pdf
